# Supplementary material for: Dynamic Genetic Changes Reveal: Intra-Lineage Diversity, Not Admixture, Explains Amaranthus palmeri’s Success in China
Source: Int J Mol Sci. 2025 Aug 22;26(17):8128. doi: 10.3390/ijms26178128 (PMC12427824; doi:10.3390/ijms26178128)
Supplement: Supplementary file 1 [file ijms-26-08128-s001.zip]

Archive with 1 entries (1 files):
- ijms-3754513-supplementary.pdf
